# Supplementary material for: Inactivation of SLIT2-ROBO1/2 Pathway in Premalignant Lesions of Uterine Cervix: Clinical and Prognostic Significances
Source: PLoS One. 2012 Jun 13;7(6):e38342. doi: 10.1371/journal.pone.0038342 (PMC3374764; doi:10.1371/journal.pone.0038342)
Supplement: Table S1 — List of oligonucleotide primers. (XLS) [file pone.0038342.s003.xls]

## Sheet: Sheet1
	Table S1 List of oligonucleotide primers
	Gene	Primer	Purpose	Location	Sense	Antisense	Size (bp)
	ROBO2	ROBO2 EM, D3S2515	Deletion	Coding region of exon 2, Intron 2 of ROBO2	5’- cacgactctgaactgcaag -3’ 5’- aactagagagttgcatgtatgaac -3’	5’-actcactgcttcaccaagat -3’ 5’- tctgactccaagaagcctcctag -3’	223 130
	ROBO1	D3S3507, ROBO1 EM, D3S1274, D3S1604	Deletion	89 Kb tel of ROBO1, Coding region of exon 8, Intron 2 of ROBO1, Intron 1 of ROBO1	5’- tccagcccttatacctactctc-3’ 5’-catatcaaccaccacagtca-3’ 5’- ttatacatcagtctctgggaaacac -3’ 5’- caccattgtaagaggcttca -3’	5’- tggaatcaagacaagactgaac -3’ 5’-tctggcagatgtaataacca-3’ 5’- tactgtgcatataggttcctgtga -3’ 5’- aaattgacgcataaaattgtg -3’	106 105 128 247
	SLIT2	D4S1372, D4S1546	Deletion	Intragenic of SLIT2 145 Kb cen of SLIT2	5’- gattaactttaccttgaatgatgatat -3’ 5’- ctaccgactagaatcacatggg -3’	5’- gctccgtaacagatactctttgc -3’ 5’- gacctgtccaaacgcct -3’	165 146-160
	SST	SST	Control for deletion	Intron 2	5’-gctcaaatgtttctgcaacc-3’	5’-ctttgtagctcgtgatgtga-3’	168
		SST Exon 2		Exon 2	5’-aaccagacggagaatgatg-3’	5’-gaaagctaacaggatgtgaaa-3’	176
	-	D4S2376		4q31.21	5’- cgatcatcagagtgaacaga -3’	5’- tgtcaggtcatactttttgcc -3’	201
	ROBO2	ROBO2 (M)	Methylation	-688 to -407 bp	5’-acgtaggagttcggattctc-3’	5’-tcctagaaagtgttccacaaa-3’	302
	ROBO1	ROBO1 (M)		-252 to +91 bp	5’-gatttccgattccgagcaa-3’	5’-gcagagaagggcagagagg-3’	343
	SLIT2	SLIT2 (M)		-432 to -267 bp	5’-cgtgagtgagcagagtc cag-3’	5’- ggataactattatggacccgatc- 3’	165
	β-3A adaptin	K1	Control for digestion	Exon 1-intron1	5’-tgccctctggactggaacct-3’	5’-cctgagcccagcccaagtc-3’	445
	RARβ2	K2	Control for integrity	Coding region of exon 1	5’-agagtttgatggagttgggt-3’	5’-cattcggtttgggtcaatcc-3’	229
	ROBO2	ROBO2 (RT)	RNA expression	Coding region of exons 8-9	5’-gggttactacatctgccaggctt-3’	5’-aggtggaggtctatctgtcaaaacat-3’	97
	ROBO1	ROBO1 (RT)		Coding region of exons 6-8	5’-aaatatggtgggcaaagctg-3’	5’-ctggatgactgtggtggttg-3’	216
	SLIT2	SLIT2 (RT)		Coding region of exons 24-26	5’- ggtgtcctctgtgatgaagag -3’	5’– ggtgtcctctgtgatgaagag -3’.	387
	β2-microglobulin	β2M	Control for RNA expression	Coding region of exon	5’-gtgctcgcgctactctctct-3’	5’-tcaatgtcggatggatgaaa-3’	143
