# Supplementary material for: Inactivation of SLIT2-ROBO1/2 Pathway in Premalignant Lesions of Uterine Cervix: Clinical and Prognostic Significances
Source: PLoS One. 2012 Jun 13;7(6):e38342. doi: 10.1371/journal.pone.0038342 (PMC3374764; doi:10.1371/journal.pone.0038342)
Supplement: Table S2 — Allelic alterations of ROBO1 , ROBO2 and SLIT2 in primary cervical lesions. (XLS) [file pone.0038342.s004.xls]

## Sheet: Sheet2
	Table S2B Allelic alterations of ROBO1 and ROBO2 in CACX
	Marker	Locus	Distfrom pter Mb	3217	4318	241	4251	1976	2171	2030	3678	3014	1505	3067	6253	3171	3737	4894	3112	1466	2986	4637	3709	3450	2160	291	923	1641	2728	3237	1319	5322	4483	556	2439	3435	4685	4908	2652	3655	3673	3671	5887	2878	3013	1751	650	1295	1296
	ROBO2 EM	3p12.3	77.2	RA	RA	RA	RA	RA	HE	HE	HE	RA	RA	RA	RA	RA	RA	RA	RA	RA	RA	RA	HE	RA	HE	RA	RA	HE	RA	RA	HE	RA	HE	RA	RA	HE	RA	RA	HE	RA	RA	HE	HE	RA	RA	RA	RA	RA	HE
	D3S2515	3p12.3	77.3	RA	RA	RA	RA	RA	HE	HE	HE	RA	RA	RA	RA	RA	RA	RA	RA	RA	RA	RA	HE	RA	HE	RA	RA	HE	RA	RA	HE	RA	HE	RA	RA	HE	RA	RA	HE	RA	RA	HE	HE	RA	RA	RA	RA	RA	HE
	Methylation ROBO2			-	-	-	-	-	-	+		-	-	-	+	-	+	-	-	-	-	-	+	-	-	-	-	-	-	-	-	-	+	-	-	+	-	+	-	-	-	-	-	+	-	-	-	-	+
	Alteration ROBO2			-	-	-	-	-	+	+	+	-	-	-	+	-	+	-	-	-	-	-	+	-	+	-	-	+	-	-	+	-	+	-	-	+	-	+	+	-	-	+	+	+	-	-	-	-	+
	D3S3507	3p12.3	78.6
	ROBO1 EM	3p12.3	78.8	RA	HE	RA	RA	RA	HE	HE	RA	RA	RA	HE	RA	HE	HE	RA	RA	RA	HE	HE	HE	HE	HE	RA	HE	RA	RA	RA	HE	HE	HE	RA	HE	HE	RA	RA	RA	RA	RA	HE	RA	HE	HE	RA	RA	HE	RA
	D3S1274	3p12.3	78.9
	D3S1604	3p12.3	79.7	RA	HE	RA	RA	RA	HE	HE	RA	RA	RA	HE	RA	HE	HE	RA	RA	RA	HE	HE	HE	HE	HE	RA	HE	RA	RA	RA	HE	HE	HE	RA	HE	HE	RA	RA	RA	RA	RA	HE	RA	HE	HE	RA	RA	HE	RA
	Methylation ROBO1			-	-	+	-	-	+	-	-	-	+	-	-	-	-	-	-	-	-	+	+	-	+	-	-	-	+	-	-	-	+	-	-	-	+	-	-	-	-	+	-	-	-	-	-	-	-
	Alteration ROBO1			-	+	+	-	-	+	+	-	-	+	+	-	+	+	-	-	-	+	+	+	+	+	-	+	-	+	-	+	+	+	-	+	+	+	-	-	-	-	+	-	+	+	-	-	+	-
						Retention of heterozygosity (RH)																				Microsatellite size alterations of one allele (MA1)
						Loss of heterozygosity (LOH)																				Microsatellite size alterations of both alleles (MA2)
				RA: Retention of both alleles																						LOH of one allele & MA of another (LOH+MA)
				+		Positive for methylation / alteration
				-		Negative for methylation / alteration																		HE: Hemizygous deletion
				BA: Biallelic alterations																				*		Included in IHC analysis
				T1-T21 were included in Q-RT PCR analysis
[truncated: 10 more columns]

## Sheet: Sheet3
	Table S2B continued……………………
	Marker	Locus	Distfrom pter Mb	5848	3552	3355	4047	4617	2997	3631	4615	5246	3648	2990	4495	5323	3229	2904	3426	1812	1831	4539	5389	3542	3164	1430	5444	3677	3755	4025	1435	1259	1396	3512	1513	1306	T8*	T9	T10*	T12*	T13	T14	T15*	T16	T17	T18*	T19	T20	T21*
	ROBO2 EM	3p12.3	77.2	RA	RA	RA	RA	RA	RA	RA	HE	HE	HE	RA	RA	RA	HE	HE	RA	HE	RA	RA	RA	HE	RA	RA	RA	RA	RA	RA	HE	RA	RA	HE	RA	RA	HE	HE	RA	HE	RA	HE	HE	RA	RA	HE	RA	RA	RA
	D3S2515	3p12.3	77.3	RA	RA	RA	RA	RA	RA	RA	HE	HE	HE	RA	RA	RA	HE	HE	RA	HE	RA	RA	RA	HE	RA	RA	RA	RA	RA	RA	HE	RA	RA	HE	RA	RA	HE	HE	RA	HE	RA	HE	HE	RA	RA	HE	RA	RA	RA
	Methylation ROBO2			-	+	-	+	-	-	-	+	-	-	-	-	-	+	-	-	+	-	-	-	+	-	-	-	-	-	-	+	-	-	+	-	-	-	+	-	-	+	-	+	+	-	+	-	-	+
	Alteration ROBO2			-	+	-	+	-	-	-	+	+	+	-	-	-	+	+	-	+	-	-	-	+	-	-	-	-	-	-	+	-	-	+	-	-	+	+	-	+	+	+	+	+	-	+	-	-	+
	D3S3507	3p12.3	78.6
	ROBO1 EM	3p12.3	78.8	RA	RA	RA	RA	HE	RA	RA	HE	HE	RA	RA	HE	HE	HE	RA	RA	HE	RA	RA	RA	HE	RA	HE	RA	HE	RA	RA	HE	RA	RA	HE	RA	RA	HE	RA	HE	HE	HE	RA	HE	HE	HE	HE	RA	HE	HE
	D3S1274	3p12.3	78.9
	D3S1604	3p12.3	79.7	RA	RA	RA	RA	HE	RA	RA	HE	HE	RA	RA	HE	HE	HE	RA	RA	HE	RA	RA	RA	HE	RA	HE	RA	HE	RA	RA	HE	RA	RA	HE	RA	RA	HE	RA	HE	HE	HE	RA	HE	HE	HE	HE	RA	HE	HE
	Methylation ROBO1			-	+	-	-	+		-	-	+	-	-	+		+	-	-	-	-	-	-	+	-	-	-	-	+		+	-	-	-	-	+	-	-	-	+	-	-	+	+	-	+	-	+	-
	Alteration ROBO1			-	-	-	-	+	-	-	+	+	-	-	+	+	+	-	-	+	-	-	-	+	-	+	-	+	+	-	+	-	-	+	-	+	+	-	+	+	+	-	+	+	+	+	-	+	+
[truncated: 11 more columns]

## Sheet: Sheet5
	Table S2D Allelic alterations of SLIT2 in CACX
Marker	Locus	Dist from pter Mb	3217	4318	241	4251	1976	2171	2030	3678	3014	1505	3067	6253	3171	3737	4894	3112	1466	2986	4637	3709	3450	2160	291	923	1641	2728	3237	1319	5322	4483	556	2439	3435	4685	4908	2652	3655	3673	3671	5887	2878	3013	1751	650	1295	1296	3920
D4S1372	4p15.31	20.3	RA	HE	RA	RA	RA	RA	HE	RA	RA	RA	HE	RA	HE	RA	HE	RA	RA	RA	HE	RA	RA	RA	RA	RA	RA	RA	RA	HE	HE	HE	RA	RA	RA	RA	RA	HE	RA	RA	HE	HE	HE	RA	RA	RA	RA	RA	RA
D4S1546	4p15.31	20.7
Methylation SLIT2			-	+	-	+	+	-	-	+	+	-	-	-	-	-	-	-	+	-	-	-	-	-	+	-	+	-	+	-	-	-	+	-	-	-	+	-	-	+	-	-	-	+	+	-	-	+	-
Alteration SLIT2			-	+	-	+	+	-	+	+	+	-	+	-	+	-	+	+	+	-	+				+	-	+	-	+	+	+	+	+	-	-	-	+	+	-	+	+	+	+	+	+	-	-	+	-
	Table S2D continued ……………………..
Marker	Locus	Dist from pter Mb	5848	3552	3355	4047	4617	2997	3631	4615	5246	3648	2990	4495	5323	3229	2904	3426	1812	1831	4539	5389	3542	3164	1430	5444	3677	3755	4025	1435	1259	1396	3512	1513	1306	T8*	T9	T10*	T12*	T13	T14	T15*	T16	T17	T18*	T19	T20	T21*	T24*
D4S1372	4p15.31	20.3	RA	RA	RA	HE	RA	RA	HE	RA	RA	HE	HE	RA	HE	HE	RA	RA	RA	RA	RA	RA	RA	RA	HE	RA	RA	RA	RA	RA	HE	RA	RA	HE	HE	HE	HE	RA	HE	RA	HE	HE	RA	RA	HE	RA	RA	RA	HE
D4S1546	4p15.31	20.7
Methylation SLIT2			+	-	+	-	-	+	-	-	-	-	-	-	+	-	+	+	-	-	+	-	-	+	-	+	-	-	+	-	-	+	-	-	+	-	+	+	-	-	-	+	+	-	+	-	-	-	-
Alteration SLIT2			+	-	+	+	-	+	+	-	-	+	+	-	+	-	+	+	-	-	+	-	-	+	-	+	-	-	+	-	+	+	-	+	+	+	+	+	+	-	+	+	+	-	+	-	-	-	+
			Samples in white were included in the study of Singh et al (2007) [ please refer "The Reference" list]
			Samples in highlighted in yellow were included in this study only.
			*		Included in IHC analysis
			T1-T21 were included in Q-RT PCR analysis
[truncated: 10 more columns]

## Sheet: Sheet4
	Table S2C Allelic alterations of SLIT2 in CIN
	Marker	Locus	Distfrom pter Mb	3381	3210	3365	3366	3385	784	4253	4159	4619	1(C3)*	3384(C2)*	3386	2175	2	3	781	783	2171	3243	4	5	4692	C1*	%LOH / Deletion	% MA	% BA
	D4S1372	4p15.31	20.3	RA	RA	RA	RA	RA	RA	HE	RA	RA	RA	HE	HE	RA	RA	RA	RA	RA	RA	RA	RA	HE	RA	HE	22 (5/23)	-	0 (0/23)
	D4S1546	4p15.31	20.7																								11 (2/18)	0 (0/21)	0 (0/21)
	Methylation SLIT2			-	+	-	-	-	-	+	-	-	-	+	+	-	-	-	+	-	-	-	+	-	-	+	30 (7/23)
	Alteration SLIT2			-	+	-	-	-	-	+	-	-	-	+	+	-	-	-	+	-	-	-	+	+	-	+	35 (8/23)
				Samples in white were included in the study of Singh et al (2007) [ please refer " References" list]
				Samples in highlighted in yellow were included in this study only.
						Retention of heterozygosity (RH)																		Microsatellite size alterations of one allele (MA1)
						Loss of heterozygosity (LOH)																		Microsatellite size alterations of both alleles (MA2)
				BA: Biallelic alterations
				RA: Retention of both alleles																				LOH of one allele & MA of another (LOH+MA)
				+		Positive for methylation / alteration
				-		Negative for methylation / alteration																HE: Hemizygous deletion
				*		Included in IHC analysis																		Non-informative (homozygous)

## Sheet: Sheet1
	Table S2A Allelic alterations of ROBO1and ROBO2 in CIN
	Marker	Locus	Distfrom pter Mb	3381	3210	3365	3366	3385	784	4253	4159	4619	1(C3)*	3384(C2)*	3386	2175	2	3	781	783	2171	3243	4	5	4692	C1*	%LOH / Deletion	% MA	% BA
	ROBO2 EM	3p12.3	77.2	RA	RA	RA	RA	RA	RA	RA	RA	RA	RA	RA	RA	RA	RA	RA	RA	RA	RA	RA	RA	RA	RA	RA	0 (0/23)	-	0 (0/23)
	D3S2515	3p12.3	77.3	RA	RA	RA	RA	RA	RA	RA	RA	RA	RA	RA	RA	RA	RA	RA	RA	RA	RA	RA	RA	RA	RA	RA	0 (0/23)	-	0 (0/23)
	Methylation ROBO2			-	-	-	-	-	-	-	-	-	-	-	-	-	-	-	-	-	-	+	-	+	-	-	9 (2/23)
	Alteration ROBO2			-	-	-	-	-	-	-	-	-	-	-	-	-	-	-	-	-	-	+	-	+	-	-	9 (2/23)
	D3S3507	3p12.3	78.6																								5 (1/20)	5 (1/22)	0 (0/22)
	ROBO1 EM	3p12.3	78.8	RA	RA	RA	RA	RA	RA	RA	RA	RA	RA	RA	RA	RA	RA	RA	RA	RA	RA	HE	RA	HE	RA	RA	9 (2/23)	-	0 (0/22)
	D3S1274	3p12.3	78.9																								6 (1/16)	0 (0/22)	0 (0/22)
	D3S1604	3p12.3	79.7	RA	RA	RA	RA	RA	RA	RA	RA	RA	RA	RA	RA	RA	RA	RA	RA	RA	RA	HE	RA	HE	RA	RA	9 (2/23)	-	0 (0/22)
	Methylation ROBO1			-	-	-	-	-	-	+	-	-	-	-	-	-	+	-	-	-	-	+	+	+	-	-	22 (5/23)
	Alteration ROBO1			-	-	-	-	-	-	+	-	-	-	-	-	-	+	-	-	-	-	+	+	+	-	-	22 (5/23)
						Retention of heterozygosity (RH)																Microsatellite size alterations of one allele (MA1)
						Loss of heterozygosity (LOH)																Microsatellite size alterations of both alleles (MA2)
				BA: Biallelic alterations
				RA: Retention of both alleles																		LOH of one allele & MA of another (LOH+MA)
				+		Positive for methylation / alteration
				-		Negative for methylation / alteration														HE: Hemizygous deletion
				*		Included in IHC analysis																Non-informative (homozygous)
